# Supplementary material for: Endothelial cell–specific postnatal deletion of Nos3 preserves intraocular pressure homeostasis via macrophage recruitment and NOS2 upregulation
Source: J Clin Invest. 2025 Feb 11;135(7):e183440. doi: 10.1172/JCI183440 (PMC11957705; doi:10.1172/JCI183440)
Supplement: Supporting data values [file jci-135-183440-s116.xlsx]

## Sheet: Fig. 1D
	Semi-quantitative beta-gal expression (0-3)
Age (Days)
8:00:00	0	0	0
10:00:00	1	1	1	1	2	2	2	1	1	1	1	2	1	1
14:00:00	2	1	1	2
30:00:00	2	2	1
60:00:00	2	2	2	2	3	2
90:00:00	2	2	2	3	3	3	3	3	3	3

## Sheet: Fig. 2C
C57BL/6J	Cre;Nos3flox/flox P10	Cre;Nos3flox/flox P30	Cre;Nos3flox/flox P60	Cre;Nos3flox/flox P90	Nos3 KO
0.907215	0.397832	0.658148	0.148574	0.310088	0.107616
1	0.822347	0.515407	0.411558	0.173286	0.0606672
1.04429	0.974206	0.652274	0.268844	0.0851125	0.0517377
	1.0376	0.621203	0.178058	0.0830225	0.213582
	0.884472	0.652717	0.262582
		0.50721
		0.540648
		0.531944

## Sheet: Fig. 2D
C57BL/6J	Cre;Nos3flox/flox P10	Cre;Nos3flox/flox P30	Cre;Nos3flox/flox P60	Cre;Nos3flox/flox P90	Nos3 KO
1.01284	0.978411	0.684858	0.389217	0.246037	0
1	1.34348	0.675024	0.317818	0.245654	0.10469
1.22368	0.817697	0.636038	0.698918	0.181642	0.155713
1.16831	0.652349	0.447285	0.495025	0.326534	0.110181
	0.869799	0.833539	0.407627
		0.782663
		0.791587
		1.1823

## Sheet: Fig. 2F
C57BL/6J P90	Cre;Nos3flox/flox P10	Cre;Nos3flox/flox P30	Cre;Nos3flox/flox P60	Cre;Nos3flox/flox P90	Nos3 KO P90
1.09873	0.493405	0.755792	0.477361	0.0730044	0.106634
0.931265	1.28943	0.661302	0.508205	0.0877675	0.183325
0.970002	0.336255	0.578882	0.734781	0.129857	0.251903
		0.199736	0.453036	0.0436643	0.402431
			0.479163		0.0131805
			0.414126

## Sheet: Fig. 2G
C57BL/6J P90	Cre;Nos3flox/flox P10	Cre;Nos3flox/flox P30	Cre;Nos3flox/flox P60	Cre;Nos3flox/flox P90	Nos3 KO P90
1	0.978411	0.572527	0.227824	0.0134635	0.166335
1.09681	1.34348	0.949223	0.42215	0.106038	0.097219
1.24705	0.817697	0.44393	0.498263	0.233051	0.0845142
		0.0547511	0.35401	0.106937	0.088448
			0.269038		0.0147597
			0.284347

## Sheet: Fig. 2H
	Non ocular			Ocular
C57BL/6J P90	1.3561	0.874119	1.1854	0.608756	0.941793	1.74422
Cre;Nos3flox/flox P90	0.052963	0.117146	0.116302	0.313737	0.371093	0.158474
Nos3 KO P90	0.071574	0.089325	0.046932	0.062203	0.054451	0.0533324

## Sheet: Fig. 3A
Cre;Nos3flox/flox P90							C57BL/6J P90							Nos3 KO P90
17	16	16	17	17	16		14	16	15	17	15	15		15	15	14	15	17	16
16	16	16	16	16	15		17	16	18	18	16	17		19	20	19	21	20	21
13	14	13	14	14	14		16	17	18	17	15	17		18	19	18	19	20	18
14	14	15	15	15	14		16	15	16	14	15	16		23	23	24	22	22	22
14	14	14	15	14	15		16	15	16	17	14	15		16	17	17	18	17	17
14	14	14	15	13	14		13	14	15	13	14	15		16	16	16	15	15	14
14	13	13	12	13	14		16	13	14	15	15	15		21	19	19	17	16	18
14	15	14	15	15	15		16	19	17	19	16	16		22	22	21	19	17	18
13	13	13	14	15	14		15	16	14	15	14	15		25	23	23	21	22	22
17	17	18	18	18	17		16	16	15	16	17	18		18	16	17	15	16	15
14	13	14	14	14	15		17	17	15	15	16	15

## Sheet: Fig. 3B
Cre;Nos3flox/flox	C57BL/6J	Nos3 KO
1.8618	1.4509	0.8523
2.5325	1.3249	1.2027
1.6001	1.2364	1.2834
1.5356	1.685	1.5352
1.4483	1.4571	0.7675
1.6111	1.5093	1.1496
2.5032	1.6491	1.5005
0.9979	1.7237	0.7335
2.2213	1.7128	1.0408
2.7485	2.088	1.3543
2.1602	2.4	1.548
2.7133	2.4
1.5451	2.8
	2.4
	2.1
	2.6

## Sheet: Fig. 3D
C57BL/6J	Cre;Nos3flox/flox	Nos3 KO
199.713	210.618	177.149
135.783	124.033	147.864
150.06	196.389	92.3825
174.417		110.384
210.376	123.777	153.724
92.2853	79.9232	164.216
186.107	145.133	153.205
90.923	126.288	152.624
214.629	142.479
168.527	166.322
107.651	150.304
149.468	184.301

## Sheet: Fig. 3E
C57BL/6J	Cre;Nos3flox/flox	Nos3 KO
2.21086	0	1.24623
3.25178	1.77991	3.73263
1.4712	2.81034	0
3.79726		1
4.19759	2.6754	0
3.58835	8.28677	3.36093
1.77937	0.760572	1.441
1.21404	6.11847	1.44649
3.60012	5.42319
4.58495	1.32735
0	2.93761
2.21554	2.99468

[truncated: 31 more sheets: Fig. 3F, Fig. 4B, Fig. 4C, Fig. 4D, Fig. 5B, Fig. 5C, Fig. 5E, Fig. 5F, Fig. 5H, Fig. 5I, Fig. 7B, Fig. 7C, Fig. 7D, Fig. 7E, Supp. Figure 4B, Supp. Fig. 5B, Supp. Fig. 5C, Supp. Fig. 5D, Supp. Fig. 5E, Supp. Fig. 6B …]
